# Supplementary material for: Bridging Perspectives: How Canadian Patients and Caregivers View Quality of Life in Multiple Myeloma Compared to Validated Instruments
Source: Curr Oncol. 2026 Mar 19;33(3):174. doi: 10.3390/curroncol33030174 (PMC13025678; doi:10.3390/curroncol33030174)
Supplement: Supplementary file 1 [file curroncol-33-00174-s001.zip]

Archive with 1 entries (1 files):
- curroncol-4179649-supplementary.pdf
